# Supplementary material for: ECOCAPTURE@HOME: Protocol for the Remote Assessment of Apathy and Its Everyday-Life Consequences
Source: Int J Environ Res Public Health. 2021 Jul 23;18(15):7824. doi: 10.3390/ijerph18157824 (PMC8345445; doi:10.3390/ijerph18157824)
Supplement: Supplementary file 1 [file ijerph-18-07824-s001.zip]

Archive with 2 entries (2 files):
- File_S1.pdf
- File_S2.pdf
